# Supplementary material for: Glycolysis inhibition induces anti-tumor central memory CD8+T cell differentiation upon combination with microwave ablation therapy
Source: Nat Commun. 2024 May 31;15:4665. doi: 10.1038/s41467-024-49059-6 (PMC11143264; doi:10.1038/s41467-024-49059-6)
Supplement: Supplementary file 3 — Source Data [file 41467_2024_49059_MOESM3_ESM.xlsx]

## Sheet: Fig 1e
IL7R+CD8+T ratio
	Total	il7R	ratio	celltype	group
F115_1	4601	217	0.0471637	Before	1
F115_2	6078	229	0.0376769	After	1
F116_1	4601	213	0.0462943	Before	2
F116_2	6078	423	0.0695953	After	2
F117_1	4601	437	0.0949794	Before	3
F117_2	6078	580	0.0954261	After	3
F118_1	4601	203	0.0441208	Before	4
F118_2	6078	364	0.0598881	After	4
F119_1	4601	655	0.14236	Before	5
F119_2	6078	524	0.0862126	After	5
Qin1_1	4601	106	0.0230385	Before	6
Qin1_2	6078	360	0.05923	After	6

## Sheet: Fig 2d
concentration of 2DG in the plasma
hour	Concentration of plasma (ng/ml)
0	10	10	10
0.5	31.6	68.7	49.5
2	1610.8	1083.7	2224.9
120	10	10	10

## Sheet: Fig 2e
4T1 tumor volume after rechallenge
DAY	MWA+2DG					MWA+PBS					2DG					PBS						Group	P values
0	0	0	0	0	0	0	0	0	0	0	0	0	0	0	0	0	0	0	0	0		MWA+2DG vs. MWA+PBS	0.0037
5	4.13375	0	0	0.244409	2.20584	2.95587	5.62712	5.52026	8.98204	0.1674	3.26676	16.6092	19.3163	2.59983	21.5665	6.28924	11.6342	11.0554	16.3839	6.25477		MWA+2DG vs. 2DG	0.0002
10	19.8375	0	0	5.15761	10.9186	44.637	30.342	23.0854	28.7741	12.9585	48.5541	63.2103	72.9739	42.4754	87.4969	execute	36.4728	32.9482	83.9769	116.088		MWA+2DG vs. PBS	<0.0001
15	40.7547	0	0	10.7484	10.6441	60.1641	97.0711	97.1754	41.8381	78.415	100.927	96.0504	execute	execute	146.54	execute	150.988	135.903	execute	execute		MWA+PBS vs. 2DG	0.1116
																						MWA+PBS vs. PBS	0.0132
																						2DG vs. PBS	0.484

## Sheet: Fig 2f
	Py8119 tumor volume after rechallenge
DAY	MWA+2DG			MWA+PBS
0	0	0	0	0	0	0		Group	P value
5	10.9441	6.95154	18.0811	63.0829	29.4074	39.4742		MWA+2DG vs. MWA+PBS	0.0247
10	71.381	39.9065	42.2408	134.279	216.018	219.273
15	185.64	212.364	188.849	566.33	321.763	572.322

## Sheet: Fig 2g
	survival
DAY	MWA+2DG	MWA+PBS	2DG	PBS		Group	P value
45				1		MWA+2DG vs. MWA+PBS	0.0108
45				1		MWA+2DG vs. 2DG	0.0156
50				1		MWA+2DG vs. PBS	0.015
55				1		MWA+PBS vs. 2DG	0.0156
55				1		MWA+PBS vs. PBS	0.015
50			1			2DG vs. PBS	0.4824
55			1
55			1
60			1
60			1
95		1
100		1
100		1
105		1
110		1
115	1
125	1
130	1
150	0
150	0

## Sheet: Fig 2i
B16F10 tumor volume after rechallenge
DAY	MWA+2DG					MWA+PBS						Group	P value
0	0	0	0	0	0	0	0	0	0	0		MWA+2DG vs. MWA+PBS	0.0137
5	4.98294	0.865463	1.08916	1.84181	6.15806	2.65311	8.57234	4.50037	3.12742	10.9383
10	21.8442	11.1277	5.43328	0	0	249.49	56.9998	123.825	18.1703	146.854
15	71.0967	152.703	67.6248	0	0	826.564	578.277	282.025	90.4608	593.534

## Sheet: Fig 2j
MC38 tumor volume after rechallenge
DAY	MWA+2DG					MWA+PBS					2DG					PBS				Group	P values
0	0	0	0	0		0	0	0	0		0	0	0	0		0	0	0		MWA+2DG vs. MWA+PBS	0.9984
5	0.133774	0.176887	0.157399	0.402096		0.738603	7.68555	0.780207	5.00628		0.546569	8.77037	3.23747	18.855		23.5913	22.8516	11.3089		MWA+2DG vs. 2DG	0.0554
10	0	0	0	0		57.5512	7.38309	0	0		100.147	17.903	42.319	80.0539		151.108	48.1661	104.986		MWA+2DG vs. PBS	<0.0001
15	0	0	0	0		20.2671	0	0	0		118.397	117.029	89.717	45.1075		201.355	363.688	198.661		MWA+PBS vs. 2DG	0.0723
																				MWA+PBS vs. PBS	<0.0001
																				2DG vs. PBS	0.0027

## Sheet: Fig 2l
	4T1 tumor volume after rechallenge
	DAY	MWA+2DG			Naïve				Group	P value
	0	0	0	0	0	0	0		MWA+2DG vs Naïve	0.0006
	5	0	0	0	5.1781	3.70442	4.59084
	10	0	0	0	30.8206	31.12	32.378
	15	0	0	0	68.2366	55.4011	79.6372

## Sheet: Fig 3b
CD3+T/Lym				Group	P value		CD8+T/Lym				Group	P value		CD4+T/Lym				Group	P value		CD44hiCD62L+CD4+T/Lym				Group	P value		CD44hiCD62L-CD4+T/Lym				Group	P value		CD44hiCD62L+CD8+T/Lym				Group	P value		CD44hiCD62L-CD8+T/Lym				Group	P value
PBS	2DG	MWA+PBS	MWA+2DG	PBS vs. 2DG	0.1759		PBS	2DG	MWA+PBS	MWA+2DG	PBS vs. 2DG	0.4906		PBS	2DG	MWA+PBS	MWA+2DG	PBS vs. 2DG	0.1319		PBS	2DG	MWA+PBS	MWA+2DG	PBS vs. 2DG	0.3003		PBS	2DG	MWA+PBS	MWA+2DG	PBS vs. 2DG	0.6466		PBS	2DG	MWA+PBS	MWA+2DG	PBS vs. 2DG	0.874		PBS	2DG	MWA+PBS	MWA+2DG	PBS vs. 2DG	0.9407
15.3	22.4	30.2	33.3	PBS vs. MWA+PBS	0.0068		4.11	5.68	9.38	10.3	PBS vs. MWA+PBS	0.0137		10.6	16	20.2	20.9	PBS vs. MWA+PBS	0.0101		0.028	0.054	0.19	0.24	PBS vs. MWA+PBS	0.0183		1.45	1.8	5.6	4.96	PBS vs. MWA+PBS	0.0066		0.037	0.071	0.43	0.56	PBS vs. MWA+PBS	0.0009		0.76	0.83	2.62	2.73	PBS vs. MWA+PBS	0.0079
15.2	17.5	29.8	41.1	PBS vs. MWA+2DG	0.0001		3.79	4.56	9.14	13.7	PBS vs. MWA+2DG	0.0002		10.8	12.1	19.3	25.5	PBS vs. MWA+2DG	0.0004		0.029	0.063	0.12	0.22	PBS vs. MWA+2DG	0.0007		1.8	1.68	4.73	5.29	PBS vs. MWA+2DG	0.0026		0.042	0.063	0.39	0.63	PBS vs. MWA+2DG	<0.0001		0.81	0.67	2.55	3.39	PBS vs. MWA+2DG	0.0004
15.8	25.3	24.7	40.9	2DG vs. MWA+PBS	0.1591		3.98	6.39	6.67	13.6	2DG vs. MWA+PBS	0.1065		11.2	18.1	16.8	25.5	2DG vs. MWA+PBS	0.3129		0.022	0.12	0.096	0.18	2DG vs. MWA+PBS	0.2535		1.81	3.87	3.76	5.35	2DG vs. MWA+PBS	0.0322		0.03	0.089	0.27	0.74	2DG vs. MWA+PBS	0.002		0.89	1.55	2.09	4.04	2DG vs. MWA+PBS	0.0165
				2DG vs. MWA+2DG	0.0013						2DG vs. MWA+2DG	0.0008						2DG vs. MWA+2DG	0.0063						2DG vs. MWA+2DG	0.0056						2DG vs. MWA+2DG	0.0111						2DG vs. MWA+2DG	<0.0001						2DG vs. MWA+2DG	0.0006
				MWA+PBS vs. MWA+2DG	0.024						MWA+PBS vs. MWA+2DG	0.02						MWA+PBS vs. MWA+2DG	0.0785						MWA+PBS vs. MWA+2DG	0.0867						MWA+PBS vs. MWA+2DG	0.8581						MWA+PBS vs. MWA+2DG	0.0025						MWA+PBS vs. MWA+2DG	0.0933
#CD3+T/ gram spleen				Group	P value		#CD8+T/ gram spleen				Group	P value		#CD4+T/ gram spleen				Group	P value		#CD44hiCD62L+CD4+T/ gram spleen				Group	P value		#CD44hiCD62L-CD4+T/ gram spleen				Group	P value		#CD44hiCD62L+CD8+T/ gram spleen				Group	P value		#CD44hiCD62L-CD8+T/ gram spleen				Group	P value
PBS	2DG	MWA+PBS	MWA+2DG	PBS vs. 2DG	0.5027		PBS	2DG	MWA+PBS	MWA+2DG	PBS vs. 2DG	0.7958		PBS	2DG	MWA+PBS	MWA+2DG	PBS vs. 2DG	0.403		PBS	2DG	MWA+PBS	MWA+2DG	PBS vs. 2DG	0.5763		PBS	2DG	MWA+PBS	MWA+2DG	PBS vs. 2DG	0.8021		PBS	2DG	MWA+PBS	MWA+2DG	PBS vs. 2DG	0.9706		PBS	2DG	MWA+PBS	MWA+2DG	PBS vs. 2DG	0.9761
3.61165e+07	5.52744e+07	1.13517e+08	1.07707e+08	PBS vs. MWA+PBS	0.0013		9.72109e+06	1.40342e+07	3.53301e+07	3.34037e+07	PBS vs. MWA+PBS	0.0051		2.5107e+07	3.95377e+07	7.61179e+07	6.76053e+07	PBS vs. MWA+PBS	0.0011		66308.7	132866	705647	789040	PBS vs. MWA+PBS	0.0072		3.42633e+06	4.45551e+06	21073967	16056667	PBS vs. MWA+PBS	0.001		88030.6	174527	1.60219e+06	1.82132e+06	PBS vs. MWA+PBS	0.0017		1.79034e+06	2.03803e+06	9.87224e+06	8.83369e+06	PBS vs. MWA+PBS	0.0027
3.32543e+07	4.01166e+07	1.11883e+08	141269469	PBS vs. MWA+2DG	0.0001		8.26717e+06	1.04338e+07	3.43639e+07	4.72766e+07	PBS vs. MWA+2DG	0.0003		2.36396e+07	2.76341e+07	7.24763e+07	8.7598e+07	PBS vs. MWA+2DG	0.0002		62912.5	145058	451886	756550	PBS vs. MWA+2DG	0.0005		3.93863e+06	3.85115e+06	17791287	18185233	PBS vs. MWA+2DG	0.0009		90873.6	145058	1.48232e+06	2.17625e+06	PBS vs. MWA+2DG	<0.0001		1.76699e+06	1.53022e+06	9.56834e+06	1.16471e+07	PBS vs. MWA+2DG	0.0003
3.53077e+07	5.79563e+07	8.38638e+07	1.40937e+08	2DG vs. MWA+PBS	0.007		8.91454e+06	1.4669e+07	2.26025e+07	4.68258e+07	2DG vs. MWA+PBS	0.0168		25064631	4.15252e+07	5.70402e+07	8.80028e+07	2DG vs. MWA+PBS	0.0076		49516.8	271684	325832	609338	2DG vs. MWA+PBS	0.0421		4.04743e+06	8.87404e+06	12734398	18429377	2DG vs. MWA+PBS	0.0028		67038.1	205208	908900	2.55549e+06	2DG vs. MWA+PBS	0.0028		2.00429e+06	3.55309e+06	7.08256e+06	1.38998e+07	2DG vs. MWA+PBS	0.0044
				2DG vs. MWA+2DG	0.0005						2DG vs. MWA+2DG	0.0007						2DG vs. MWA+2DG	0.001						2DG vs. MWA+2DG	0.002						2DG vs. MWA+2DG	0.0023						2DG vs. MWA+2DG	<0.0001						2DG vs. MWA+2DG	0.0005
				MWA+PBS vs. MWA+2DG	0.1515						MWA+PBS vs. MWA+2DG	0.1097						MWA+PBS vs. MWA+2DG	0.3464						MWA+PBS vs. MWA+2DG	0.1563						MWA+PBS vs. MWA+2DG	0.9982						MWA+PBS vs. MWA+2DG	0.0167						MWA+PBS vs. MWA+2DG	0.2513

## Sheet: Fig 3c
CD3+T/Lym		Group	P value		CD4+T/Lym		Group	P value		CD8+T/Lym		Group	P value		CD44hiCD62L-CD4+T/Lym		Group	P value		CD44hiCD62L+CD4+T/Lym		Group	P value		CD44hiCD62L-CD8+T/Lym		Group	P value		CD44hiCD62L+CD8+T/Lym		Group	P value
MWA+PBS	MWA+2DG	MWA+PBS vs. MWA+2DG	0.0006		MWA+PBS	MWA+2DG	MWA+PBS vs. MWA+2DG	0.1152		MWA+PBS	MWA+2DG	MWA+PBS vs. MWA+2DG	0.001		MWA+PBS	MWA+2DG	MWA+PBS vs. MWA+2DG	0.8455		MWA+PBS	MWA+2DG	MWA+PBS vs. MWA+2DG	0.1028		MWA+PBS	MWA+2DG	MWA+PBS vs. MWA+2DG	0.3835		MWA+PBS	MWA+2DG	MWA+PBS vs. MWA+2DG	<0.0001
31.2	34.3				19.5	20				10.2	13				4.3	4.29				0.061	0.11				2.59	2.71				0.54	1.2
31.1	34.2				19.5	20				10.1	13				4.31	3.82				0.075	0.076				2.7	2.68				0.53	1.15
30.1	34.4				17.7	20.4				11	12.8				3.16	3.37				0.041	0.082				2.89	2.41				0.53	1.29
#CD3+T/ gram spleen		Group	P value		#CD4+T/ gram spleen		Group	P value		#CD8+T/ gram spleen		Group	P value		#CD44hiCD62L-CD4+T/ gram spleen		Group	P value		#CD44hiCD62L+CD4+T/ gram spleen		Group	P value		#CD44hiCD62L-CD8+T/ gram spleen		Group	P value		#CD44hiCD62L+CD8+T/ gram spleen		Group	P value
MWA+PBS	MWA+2DG	MWA+PBS vs. MWA+2DG	0.2131		MWA+PBS	MWA+2DG	MWA+PBS vs. MWA+2DG	0.8648		MWA+PBS	MWA+2DG	MWA+PBS vs. MWA+2DG	0.0002		MWA+PBS	MWA+2DG	MWA+PBS vs. MWA+2DG	0.5584		MWA+PBS	MWA+2DG	MWA+PBS vs. MWA+2DG	0.1575		MWA+PBS	MWA+2DG	MWA+PBS vs. MWA+2DG	0.0227		MWA+PBS	MWA+2DG	MWA+PBS vs. MWA+2DG	0.0003
1.16723e+08	1.16054e+08				72978043	67770423				38194479	44013123				16062373	14526999				229513	355867				9688976	9157221				2012652	4073406
1.16845e+08	1.19094e+08				73227109	69695090				38061348	45195151				16223800	13290170				283881	263759				10155843	9330484				2004910	3995953
1.05397e+08	1.22701e+08				61969872	72888135				38636615	45632101				11065356	12009364				145469	292402				10124655	8601489				1862006	4598368

[truncated: 45 more sheets: Fig 3f, Fig 3g, Fig 3j, Fig 3l, Fig 3m, Fig 4b, Fig 4d, Fig 4e, Fig 4g, Fig 4k, Fig 4i, Fig 4l, Fig 5b, Fig 5c, Fig 5d, Fig 5f, Fig 5g, Fig 5n, Fig 5p, Fig 5q …]
